# Supplementary material for: Novel Antimicrobial Peptides from a Cecropin-Like Region of Heteroscorpine-1 from Heterometrus laoticus Venom with Membrane Disruption Activity
Source: Molecules. 2021 Sep 28;26(19):5872. doi: 10.3390/molecules26195872 (PMC8512776; doi:10.3390/molecules26195872)
Supplement: Supplementary file 1 [file molecules-26-05872-s001.zip]

Archive with 6 entries (6 files):
- Supplement 1 HPLC analysis CeHS-1.pdf
- Supplement 2 HPLC analysis CeHS-1 GP.pdf
- Supplement 3 HPLC analysis CeHS-1 GPK.pdf
- Supplement 4 MS analysis CeHS-1.pdf
- Supplement 5 MS analysis CeHS-1 GP.pdf
- Supplement 6 MS analysis CeHS-1 GPK.pdf
